# Supplementary material for: Isolation, Bromination, and Antimicrobial Activity of 3-Ethyl-4-hydroxy-6-methyl-2H-pyran-2-one from Sea Cucumber-Associated Fungus Trichoderma koningii KMM 4751
Source: Antibiotics (Basel). 2026 May 30;15(6):554. doi: 10.3390/antibiotics15060554 (PMC13296077; doi:10.3390/antibiotics15060554)
Supplement: Supplementary file 1 [file antibiotics-15-00554-s001.zip]

Archive with 1 entries (1 files):
- antibiotics-4288010-supplementary.pdf
